# Supplementary material for: PtrWOX13A Promotes Wood Formation and Bioactive Gibberellins Biosynthesis in Populus trichocarpa
Source: Front Plant Sci. 2022 Jun 28;13:835035. doi: 10.3389/fpls.2022.835035 (PMC9274204; doi:10.3389/fpls.2022.835035)
Supplement: Supplementary file 1 [file Data_Sheet_1.zip]

Archive with 3 entries (2 files):
- Additional files/
- Additional files/Additional files Figures.pdf
- Additional files/Additional files Tables.xlsx
