# Supplementary material for: PtrWOX13A Promotes Wood Formation and Bioactive Gibberellins Biosynthesis in Populus trichocarpa
Source: Front Plant Sci. 2022 Jun 28;13:835035. doi: 10.3389/fpls.2022.835035 (PMC9274204; doi:10.3389/fpls.2022.835035)
Supplement: Supplementary file 1 [file Data_Sheet_1.zip › Additional files/Additional files Tables.xlsx]

## Sheet: Table S1
Table S1 The primers used to amplify the full cDNA of PtrWOX13A and construction of various vectors
Primer name	Primer Sequence
PtrWOX13A-F	ATGGATTACAAGGATGACGACGATAAG
PtrWOX13A-R	TCAGCCTGCCATGCCATAGT
PBI121-PtrWOX13A-F	GCTCTAGAAATGGATTACAAGGATGACGACGATAAG
PBI121-PtrWOX13A-R	GCGTCGACTCAGCCTGCCATGCCATAGT
PGBKT7-PtrWOX13A-F	CATGGAGGCCGAATTCATGGATTACAAGGATGACGACGATAAG
PGBKT7-PtrWOX13A-R	GCAGGTCGACGGATCCGCCTGCCATGCCATAGT
ProkII-PtrWOX13A-F	GCTCTAGAATGGATTACAAGGATGACGACGATAAG
ProkII-PtrWOX13A-R	GGGGTACCTCAGCCTGCCATGCCATAGT
ProkII-F	AAGACCGCAACAGGATTC
ProkII-R	CGCACAATCCCACTATCCTT
pGADT7-Rec2-PtrWOX13A-F	TGGCCATTATGGCCCGGGATGGATTACAAGGATGACGACGATAAG
pGADT7-Rec2-PtrWOX13A-R	GACATGTTTTTTCCCGGGTCAGCCTGCCATGCCATAGT
pHIS2-F	GCCTTCGTTTATCTTGCCTGCTC
pHIS2-R	GATCGGTGCGGGCCTCTTC
Note: The underline represents an enzyme digestion site.

## Sheet: Table S2
Table S2 The primers used to qRT-PCR experiments throughout the article
Gene name	Gene ID	Primer name	Primer Sequence
PtrActin	Potri.019G010400.1	PtrACTIN-F	TGTTGCCCTTGACTATGAGCAGGA
		PtrACTIN-R	ACGGAATCTCTCAGCTCCAATGGT
PtrWOX13A	Potri.005G101800.1	D-PtrWOX13A-F	ATTACTGCCAGACAGCGGTG
		D-PtrWOX13A-R	CTTTTGCTTGCTTGGAGTTCC
PtrWOX13B1	Potri.002G008800.1	D-PtrWOX13B1-F	CTGCTGTCCACAAGATAGGGTC
		D-PtrWOX13B1-R	CCTGGAGTCGCATTGCATT
PtrWOX13B2	Potri.005G252800.1	D-PtrWOX13B2-F	GCAACTTGAAATCCTTGAGCA
		D-PtrWOX13B2-R	CAGAAATCTGGCCATGTTGTG
PtrPAL4	Potri.010G224100.1	PtrPAL4-F	CCGCAGAGTCACTAAAAGGAAG
		PtrPAL4-R	TCCACCTTGCTTGGTTCTTCTA
PtrC4H1	Potri.013G157900.1	PtrC4H1-F	GTGATGATTTGAACCACCGTAAC
		PtrC4H1-R	TTCCTCCAATGTTCACCGTAGA
PtrC3H3	Potri.006G033300.1	PtrC3H3-F	ATATTTGGGGGCAGTTGCAT
		PtrC3H3-R	ACGGAAACATCCAACGAAGC
Ptr4CL5	Potri.003G188500.1	Ptr4CL5-F	CATTGCCTTATTCTTCAGGGACT
		Ptr4CL5-R	AATCAATCCCAGCAAAGAACC
PtrCCoAOMT3	Potri.008G136600.1	PtrCCoAOMT3-F	CGTTTTACCTGCTAAAGGAATCCT
		PtrCCoAOMT3-R	CAACTGGCACAGACATCTCACTT
PtrCOMT2	Potri.012G006400.1	PtrCOMT2-F	GGTGAAACTCAGATGACTCCAACT
		PtrCOMT2-R	CAAGATACGGTCTAACATGACAGG
PtrCCR2	Potri.003G181400.1	PtrCCR2-F	TCATCACTTTCAGGCCAAGG
		PtrCCR2-R	TGGAAAACACCATCACACCC
PtrCA1d5H2	Potri.007G016400.1	PtrCAld5H2-F	GAGTCTGTGAGAGATGAGGTGGAC
		PtrCAld5H2-R	GCTTAGAGAACTCCTGCAAAATCT
PtrCAD1	Potri.019G085800.1	PtrCAD1-F	TCTGGTATGTTAGTCCAGCCAGT
		PtrCAD1-R	TTCTTCTGATTCGTCCCTGAAA
PtrLAC19	Potri.008G073800.1	PtrLAC19-F	CGAGTGGTCAATTCTGCACTC
		PtrLAC19-R	TGGTGAACGGTTTGACATAGG
PtrLAC21	Potri.009G042500.1	PtrLAC21-F	TACTGGTCAAAGGGGCACTCT
		PtrLAC21-R	GGATTTCGTCGCCTCGTT
PtrLAC26	Potri.010G183600.1	PtrLAC26-F	CTTCCTGGTCGTGCTGCTT
		PtrLAC26-R	CGTTGTATCGGGCTTTGTTGA
PtrLAC41	Potri.016G112100.1	PtrLAC41-F	TCCTTCACAGGGCGGTTTC
		PtrLAC41-R	GTGGCATCAACTTCCACAAGAG
PtrCESA4	Potri.002G257900.1	PtrCesA4-F	AGGCGAGAAAGAGGGTTATAGC
		PtrCesA4-R	ATACGGGTTGATTCTGCTTGAG
PtrCESA7	Potri.006G181900.1	PtrCesA7-F	GTTGCTGGAGTCTCAGATGCC
		PtrCesA7-R	GTTTTGCCTCCCCATTAGACC
PtrCESA8	Potri.004G059600.1	PtrCesA8-F	TTGTTGCTGGATTCTCTGATGC
		PtrCesA8-R	AATGGTTGGTGTTCGGTTTTG
PtrGT43A	Potri.006G131000.1	PtrGT43A-F	GGCTTTTTTACAGGTTTCGCT
		PtrGT43A-R	CTTAATGGAGTTGGCACAGGAC
PtrGT47C	Potri.009G006500.1	PtrGT47C-F	CGAGGCTGGTGGAATCTGT
		PtrGT47C-R	AGTTCCTAGATTGGCCACGTC
PtrGT8F	Potri.011G132600.1	PtrGT8F-F	AGCAAGAAGGGTTTCGTATCG
		PtrGT8F-R	CATCGTTGTCAAGTGGTTGTTCTA
PtrCSLD2	Potri.013G082200.1	PtrCSLD2-F	CTACTCGGAACTGCTGACGATAC
		PtrCSLD2-R	AATGAAAGGGCCATTAGACATAAT
PtrEXPA8	Potri.019G057500.1	PtrEXPA8-F	AGGGCAATAATGCTACTTCTACTGA
		PtrEXPA8-R	AGAAGTTAGTGGCTGTGACGGT
PtrXTH5	Potri.014G140300.1	PtrXTH5-F	CATAAAGATGGTTCCAGGGGA
		PtrXTH5-R	ATTCTCTGCTCTTTGTCTCCTTTC
PtrFRA2	Potri.001G176900.1	PtrFRA2-F	CCCCCATTCATCCTAAATCTTC
		PtrFRA2-R	ACTCCCGAGTTTACCCTACCC
PtrGA20ox4	Potri.012G132400.1	PtrGA20ox4-F	GTAGACAACGAATGGTGTTCGAT
		PtrGA20ox4-R	TTCTTGGCGTTTGGCTGT
PtrGA3ox1	Potri.003G057400.1	PtrGA3ox1-F	TGGTTCTCCACTTGAGCACTTT
		PtrGA3ox1-R	TTCGGTCCAGCCCAGTTT
PtrGA2ox1	Potri.011G095600.1	PtrGA2ox1-F	ACGGTGATGTGGGTTGGG
		PtrGA2ox1-R	TGAATCTTTAGACCATCAGCCAT
PtrWND6A	Potri.013G113100.1	PtrWND6A-F	ACTAATCCCACGGGTCCTGAA
		PtrWND6A-R	GGGTGAGAGAGAGACAAAGAGGA
PtrWND6B	Potri.019G083600.1	PtrWND6B-F	ATCAATCCACATGATATTATTAGCTTG
		PtrWND6B-R	GCAGAAGAGATGAGTCTAGATGTTCTA
PtrMYB20	Potri.001G258700.1	PtrMYB2-F	AAAGCGAGTAAAATAGGGGTCAT
		PtrMYB2-R	TTTGAGAGCCTTTGGATCCC
PtrMYB21	Potri.001G267300.1	PtrMYB21-F	GATTTTCCATGACTTGCTTCACTT
		PtrMYB21-R	AGAGCATTTCTGTCTGTTGTTGGT
PtrMYB28	Potri.005G096600.1	PtrMYB28-F	TTTGGAAATGGAACTCTATCAGC
		PtrMYB28-R	CTTCGGACTTGGAAACATCAAC
PtrMYB152	Potri.007G067600.1	PtrMYB152-F	AAATTGGTGAATTACCTCTGTAACG
		PtrMYB152-R	TAAAAGGAGATCCAAAAAGATCACT
PtrMYB157	Potri.004G174400.1	PtrMYB157-F	TTGCTGGCGTTCACTTCCT
		PtrMYB157-R	GACCATTTGTTGCCGAGGA
PtrMYB52	Potri.012G039400.1	PtrMYB52-F	TCAATAGAAGCCCGTTTACAGAA
		PtrMYB52-R	TGCATGTGATCTTGTTTTGAGG
PtrMYB54	Potri.015G033600.1	PtrMYB54-F	TGAAAGTCAATTCCTTGTCAACC
		PtrMYB54-R	GAATTTCGTTCTGCTTTCAACAT

## Sheet: Table S3
Table S3 The primers used to amplify throughout the promoters
Gene name	Gene ID	Primer name	Primer Sequence
PtrC4H1	Potri.013G157900.1	Q- C4H1-F	GCACGTCCAATCAATTAAAACC
		Q- C4H1-R	TTTGTCAGAAAGAGGTGGGGA
PtrC3H3	Potri.006G033300.1	Q-C3H3-F	TCAATGGAAATGTGGCCTTGT
		Q-C3H3-R	GAATGGAGTTGGTCTCTGCGA
Ptr4CL5	Potri.003G188500.1	Q-4CL5-F	TATACCGGTTAAAGATATTTTACTTG
		Q-4CL5-R	GAAAGCAAAATGGAAAGCATT
PtrCCoAOMT3	Potri.008G136600.1	Q-CCoAOMT3-F	AGCATAAGAAGAATTCCACGATG
		Q-CCoAOMT3-R	TATTGGTGTCTGTGAAAGTGATACC
PtrCCR2	Potri.003G181400.1	Q-CCR2-F	TTTCCAATGTACGTTATTCGGTC
		Q-CCR2-R	AGGAAAGACATGGTGGAGTGG
PtrGT8F	Potri.011G132600.1	Q-GT8F-F	GGATTGTTGTTGTCTCAGTTGCT
		Q-GT8F-R	CATTTTATTTCAAACCAAACACCT
PtrEXPA8	Potri.019G057500.1	Q-EXPA8-F	TTCAATTTCAAGGGTTCAAAAGT
		Q-EXPA8-R	GGTAAGGTGTATCTATCAGGCGA
PtrXTH5	Potri.014G140300.1	Q-XTH5-F	TAGGCAAAACACGTTCTTCTTAGT
		Q-XTH5-R	CTCCAACAGCGTGAGAGTGTT
PtrGA20ox4	Potri.012G132400.1	Q-GA20ox4-F	TTTAAAGGAAGAAAAATCCTGGG
		Q-GA20ox4-R	GGATTTGCAGTTTAAGGAGTTACTC
PtrGA3ox1	Potri.003G057400.1	Q-GA3ox1-F	CGATTGATCTGCGCTAATCACTA
		Q-GA3ox1-R	TGTGATGAGAGTTATGGTGGGC
PtrGA2ox1	Potri.011G095600.1	Q-GA2ox1-F	TGAAATTGATAACAAAACAAAATGC
		Q-GA2ox1-R	CTCGGCTGAGTTGATATACAAAAAT
PtrWND6A	Potri.013G113100.1	Q-WND6A-F	ACTAATCCCACGGGTCCTGAA
		Q-WND6A-R	GGGTGAGAGAGAGACAAAGAGGA
PtrWND6B	Potri.019G083600.1	Q-WND6B-F	ATCAATCCACATGATATTATTAGCTTG
		Q-WND6B-R	GCAGAAGAGATGAGTCTAGATGTTCTA
PtrMYB21	Potri.001G267300.1	Q- MYB21-F	ATCAAGGCTTTTAAGGCTAC
		Q- MYB21-R	GTTGTTGGTTGATGGGTAGA
PtrMYB28	Potri.005G096600.1	Q- MYB28-F	CGATCCTATACTTGTGACAAATGC
		Q- MYB28-R	GCGCTCTCCCTTTACCCAT
PtrMYB152	Potri.007G067600.1	Q- MYB152-F	CTCTGTAACGGGCCAATATT
		Q- MYB152-R	ATCCCACTCCAGTAACCTCA
PtrMYB52	Potri.012G039400.1	Q- MYB52-F	TGACATTGATCGACATGATCATG
		Q- MYB52-R	CCTAACCCAAGAACCAGAAAGAC

## Sheet: Table S4
Table S4 Primer Sequences of single-stranded oligonucleotide sequence of a cis-acting element
Primer name	Primer Sequence
A-F	AATTCATTGATTGATTGATTGATTGATTGGCATT
A-R	CCAATCAATCAATCAATCAATCAATG
AM1 -F	AATTCCGGACGGACGGACGGACGGACGGAGCATT
AM1 -R	CTCCGTCCGTCCGTCCGTCCGTCCGG
AM2 -F	AATTCTGGATGGATGGATGGATGGATGGAGCATT
AM2-R	CTCCATCCATCCATCCATCCATCCAG
T-F	AATTCTTAATCCTTAATCCTTAATCCGAGCT
T-R	CGGATTAAGGATTAAGGATTAAG
TM1 -F	AATTCGGCCGAAGGCCGAAGGCCGAAGAGCT
TM1 -R	CTTCGGCCTTCGGCCTTCGGCCG
TM2 -F	AATTCGGCCGCCGGCCGCCGGCCGCCGAGCT
TM2-R	CGGCGGCCGGCGGCCGGCGGCCG

## Sheet: Table S5
Table S5 The frequency of occurrence of cis-acting elements presents in the proximal promoter regions of Populus trichocarpa genes that are involved in the hierarchical transcriptional network governing.
cis-acting element	Gene name	GeneID	Sequence	Direction	Start	End
ATTGATTG	PtrC4H1	Potri.013G157900.1	ATTGATTG	-	-1349	-1356
				-	-1731	-1738
				-	-1274	-1281
				-	-1656	-1663
	PtrWND6A	Potri.013G113100.1		-	-1578	-1585
	PtrWND6B	Potri.019G083600.1		-	-1508	-1515
	PtrMYB28	Potri.005G096600.1		+	-1764	-1757
	PtrXTH5	Potri.014G140300.1		+	-1761	-1754
				+	-1083	-1076
TTAATSS	PtrC4H1	Potri.013G157900.1	TTAATSS{TTAATCC}	+	-752	-746
				+	-677	-671
			TTAATSS{TTAATGC}	+	-1654	-1648
				+	-1579	-1573
	Ptr4CL5	Potri.003G188500.1	TTAATSS{TTAATGG}	+	-1763	-1757
	PtrGA20ox4	Potri.012G132400.1	TTAATSS{TTAATGC}	+	-1236	-1242
				+	-1343	-1349
	PtrGA3ox1	Potri.003G057400.1	TTAATSS{TTAATGC}	+	-1527	-1533
	PtrMYB28	Potri.005G096600.1	TTAATSS{TTAATCC}	+	-615	-609
			TTAATSS{TTAATCG}	-	-898	-904
				-	-1259	-1265
	PtrEXPA8	Potri.004G059600.1	TTAATSS{TTAATCG}	+	-1790	-1784
			TTAATSS{TTAATGG}	+	-1662	-1656

## Sheet: Table S6
Table S6 The primers used to ChIP-PCR.
Gene name	GeneID	Region	Primer name	Primer Sequence
PtrC4H1	Potri.013G157900.1	P1	P1-F	TTCTATCCTAAATTCCCTAGAGGT
			P1-R	TTCTTCTGTGAATGGACTGCG
		P2	P2-F	CACCGCAGTCCATTCACAGAAG
			P2-R	ATAAGCCGTGAAGAGATGAGAGT
		P3	P3-F	TGACCTTGCAAGAAGACAAACT
			P3-R	TGAGATCAAGTATAGGGTGCAGT
Ptr4CL5	Potri.003G188500.1	P1	P1-F	GAAGTGAAATGAAGCTCCTGCAA
			P1-R	TGTTAAGGGGTTTCGATCTTTCC
PtrXTH5	Potri.014G140300.1	P1	P1-F	ATAGTGTCAGTGTGTGTCCCTT
			P1-R	TTCCACTGTCTGGTCCCCTG
		P2	P2-F	GGTAACCGGAAACGTTGTTGTG
			P2-R	ACTTCAGTTCCTCCTCTCCATAAA
PtrEXPA8	Potri.004G059600.1	P1	P1-F	ACTGGTAATCTCCTTGTTGGCT
			P1-R	TCTAGGTTAATTTGTTTGGCCGGT
		P2	P2-F	TAATCGCGACGTTGTCTTC
			P2-R	TCATGGATCAACTCGCCAGA
PtrGA3ox1	Potri.003G057400.1	P1	P1-F	CCTCCAAGATGTCCCCGTCT
			P1-R	ATGCCACCTGAAATGAGTGAAGA
PtrGA20ox4	Potri.012G132400.1	P1	P1-F	ACTCTTTAGTCTGTGTCGCCAT
			P1-R	CAGAAGCTTCACATGCATACCC
PtrWND6A	Potri.013G113100.1	P1	P1-F	GTCACGCCGTCCAAACAAAC
			P1-R	TGATATACTCACAGAGGGGCA
PtrWND6B	Potri.019G083600.1	P1	P1-F	GAAAATATGGTGTCACGCCG
			P1-R	GCCAGCTTAAATTCTGCTTCC
PtrMYB28	Potri.005G096600.1	P1	P1-F	TCAGATATACCATCACCGGGTA
			P1-R	GATTACACCGATCAAGGCCAA
		P2	P2-F	TGAATTTGGCCTTGATCGGT
			P2-R	CTCGGGTTACGAATTTGATGC
		P3	P3-F	TAACGCATCAAATTCGTAACCCG
			P3-R	GGTTGATTCGAGTTTTCCTTTCCTT
		P4	P4-F	GGAAAGGAAAACTCGAATCAACCA
			P4-R	AGATTTACTCCCAGTGACCACA
